# Supplementary material for: Association of Circular RNA and Long Non-Coding RNA Dysregulation with the Clinical Response to Immune Checkpoint Blockade in Cutaneous Metastatic Melanoma
Source: Biomedicines. 2022 Sep 27;10(10):2419. doi: 10.3390/biomedicines10102419 (PMC9599084; doi:10.3390/biomedicines10102419)
Supplement: Supplementary file 1 [file biomedicines-10-02419-s001.zip]

Archive with 1 entries (1 files):
- biomedicines-1828639-supplementary.pdf
